# Supplementary material for: Behavioral, electrocorticographic and electrocardiologic changes in Colossoma macropomum (Tambaqui) in the effect of cunaniol
Source: PLoS One. 2023 Jun 30;18(6):e0287681. doi: 10.1371/journal.pone.0287681 (PMC10313049; doi:10.1371/journal.pone.0287681)
Supplement: S1 Dataset — (XLSX) [file pone.0287681.s001.xlsx]

## Sheet: Amplitude 
Amplitude control	amplitude cunaniol
0.452081	0.2857
0.423348	0.323603
0.368313	0.355186
0.415304	0.344132
0.284554	0.333606
0.478641	0.350366
0.441865	0.31496
0.398959	0.274651
0.25468	0.269913
Table Analyzed	Data 1
Column A	Amplitude control
vs	vs
Column B	amplitude cunaniol
Mann Whitney test
P value	0.0315
Exact or approximate P value?	Exact
P value summary	*
Are medians signif. different? (P < 0.05)	Yes
One- or two-tailed P value?	Two-tailed
Sum of ranks in column A,B	110 , 61
Mann-Whitney U	16
Number of values	9	9
Minimum	0.2547	0.2699
25% Percentile	0.3264	0.2802
Median	0.4153	0.3236
75% Percentile	0.447	0.3472
Maximum	0.4786	0.3552
Mean	0.3909	0.3169
Std. Deviation	0.07593	0.03283
Std. Error	0.02531	0.01094
Lower 95% CI	0.3325	0.2917
Upper 95% CI	0.4492	0.3421

## Sheet: EEG drugs
EEG Control	EEG Cunaniol	Phenytoin + Cunaniol	Phenobarbital + Cunaniol	Diazepam + Cunaniol
0.163171	2.01855	4.9364	0.963	0.3288
0.13147	4.376	2.564	1.2841	0.84125
0.10932	3.75	1.256	1.352	0.4235
0.092113	6.808	3.365	2.264	0.5365
0.092113	3.048	2.354	1.9638	0.1235
0.09133	4.44	2.245	1.235	0.2233
0.18923	5.522	3.256	2.325	0.2154
0.10352	4.2135	3.561	1.9635	0.81234
0.11345	2.221	2.365	1.9865	0.235
0.09035	5.3654	4.561	1.253	0.3654
0.09524	2.015	2.0325	1.635	0.698
0.095784	2.365	4.369	1.653	0.564
Number of families	1
Number of comparisons per family	10
Alpha	0.05
Tukey's multiple comparisons test	Mean Diff,	95,00% CI of diff,	Significant?	Summary
EEG Control vs. EEG Cunaniol	-3.731	-4,758 to -2,705	Yes	****		A-B
EEG Control vs. Phenytoin + Cunaniol	-2.958	-3,985 to -1,932	Yes	****		A-C
EEG Control vs. Phenobarbital + Cunaniol	-1.543	-2,569 to -0,5159	Yes	***		A-D
EEG Control vs. Diazepam + Cunaniol	-0.3333	-1,360 to 0,6933	No	ns		A-E
EEG Cunaniol vs. Phenytoin + Cunaniol	0.7731	-0,2535 to 1,800	No	ns		B-C
EEG Cunaniol vs. Phenobarbital + Cunaniol	2.189	1,162 to 3,215	Yes	****		B-D
EEG Cunaniol vs. Diazepam + Cunaniol	3.398	2,371 to 4,425	Yes	****		B-E
Phenytoin + Cunaniol vs. Phenobarbital + Cunaniol	1.416	0,3889 to 2,442	Yes	**		C-D
Phenytoin + Cunaniol vs. Diazepam + Cunaniol	2.625	1,598 to 3,651	Yes	****		C-E
Phenobarbital + Cunaniol vs. Diazepam + Cunaniol	1.209	0,1826 to 2,236	Yes	*		D-E
Test details	Mean 1	Mean 2	Mean Diff,	SE of diff,	n1	n2	q	DF
EEG Control vs. EEG Cunaniol	0.1139	3.845	-3.731	0.364	12	12	14.5	55
EEG Control vs. Phenytoin + Cunaniol	0.1139	3.072	-2.958	0.364	12	12	11.49	55
EEG Control vs. Phenobarbital + Cunaniol	0.1139	1.656	-1.543	0.364	12	12	5.993	55
EEG Control vs. Diazepam + Cunaniol	0.1139	0.4472	-0.3333	0.364	12	12	1.295	55
EEG Cunaniol vs. Phenytoin + Cunaniol	3.845	3.072	0.7731	0.364	12	12	3.004	55
EEG Cunaniol vs. Phenobarbital + Cunaniol	3.845	1.656	2.189	0.364	12	12	8.503	55
EEG Cunaniol vs. Diazepam + Cunaniol	3.845	0.4472	3.398	0.364	12	12	13.2	55
Phenytoin + Cunaniol vs. Phenobarbital + Cunaniol	3.072	1.656	1.416	0.364	12	12	5.5	55
Phenytoin + Cunaniol vs. Diazepam + Cunaniol	3.072	0.4472	2.625	0.364	12	12	10.2	55
Phenobarbital + Cunaniol vs. Diazepam + Cunaniol	1.656	0.4472	1.209	0.364	12	12	4.698	55
Table Analyzed	Data 1
Data sets analyzed	A-E
ANOVA summary
F	39.59
P value	<0,0001
P value summary	****
Significant diff. among means (P < 0.05)?	Yes
R square	0.7422
Brown-Forsythe test
F (DFn, DFd)	15,09 (4, 55)
P value	<0,0001
P value summary	****
Are SDs significantly different (P < 0.05)?	Yes
Bartlett's test
Bartlett's statistic (corrected)	96.15
P value	<0,0001
P value summary	****
Are SDs significantly different (P < 0.05)?	Yes
ANOVA table	SS	DF	MS	F (DFn, DFd)	P value
Treatment (between columns)	125.9	4	31.47	F (4, 55) = 39,59	P<0,0001
Residual (within columns)	43.73	55	0.7951
Total	169.6	59
Data summary
Number of treatments (columns)	5
Number of values (total)	60
Number of values	12	12	12	12	12
Minimum	0.09035	2.015	1.256	0.963	0.1235
25% Percentile	0.09211	2.257	2.272	1.261	0.2262
Median	0.09965	3.982	2.91	1.644	0.3945
75% Percentile	0.127	5.134	4.167	1.981	0.6645
Maximum	0.1892	6.808	4.936	2.325	0.8413
Mean	0.1139	3.845	3.072	1.656	0.4472
Std. Deviation	0.03195	1.562	1.131	0.4438	0.2427
Std. Error of Mean	0.009223	0.4509	0.3265	0.1281	0.07007
Lower 95% CI	0.09362	2.853	2.353	1.374	0.293
Upper 95% CI	0.1342	4.838	3.791	1.938	0.6015

## Sheet: EEG
EEG Control	EEG Cunaniol	Potentials bursts	Isolated Spikes
0.163171	2.01855	12.8659	2.024
0.13147	4.376	10.79	2.08571
0.10932	3.75	10.4827	2.07984
0.092113	6.808	14.86	2.0895
0.092113	3.048	13.25	1.0795
0.09133	4.44	14.68	1.09964
0.18923	5.522	14.014	1.1352
0.10352	4.2135	13.145	1.1452
0.11345	2.221	12.351	2.98
0.09035	5.3654	11.235	1.952
0.09524	2.015	8.135	1.2864
0.095784	2.365	9.65	1.924
Number of values	12	12	12	12
Minimum	0.09035	2.015	8.135	1.08
25% Percentile	0.09211	2.257	10.56	1.138
Median	0.09965	3.982	12.61	1.938
75% Percentile	0.127	5.134	13.82	2.084
Maximum	0.1892	6.808	14.86	2.98
Mean	0.1139	3.845	12.12	1.74
Std. Deviation	0.03195	1.562	2.085	0.5898
Std. Error	0.009223	0.4509	0.6018	0.1702
Lower 95% CI	0.09362	2.853	10.8	1.365
Upper 95% CI	0.1342	4.838	13.45	2.115
Bartlett's test for equal variances
Bartlett's statistic (corrected)	83.69
P value	< 0,0001
P value summary	***
Do the variances differ signif. (P < 0.05)	Yes
ANOVA Table	SS	df	MS
Treatment (between columns)	1024	3	341.5
Residual (within columns)	78.47	44	1.783
Total	1103	47
Tukey's Multiple Comparison Test	Mean Diff,	q	Significant? P < 0,05?	Summary	95% CI of diff
EEG Control vs EEG Cunaniol	-3.731	9.679	Yes	***	-5,189 to -2,274
EEG Control vs Potentials bursts	-12.01	31.15	Yes	***	-13,46 to -10,55
EEG Control vs Isolated Spikes	-1.626	4.218	Yes	*	-3,083 to -0,1689
EEG Cunaniol vs Potentials bursts	-8.276	21.47	Yes	***	-9,734 to -6,819
EEG Cunaniol vs Isolated Spikes	2.105	5.461	Yes	**	0,6478 to 3,562
Potentials bursts vs Isolated Spikes	10.38	26.93	Yes	***	8,924 to 11,84
EEG Control	EEG Cunaniol	Potentials bursts	Isolated Spikes
12	12	12	12
0.09035	2.015	8.135	1.08
0.1892	6.808	14.86	2.98
0.09888	4.793	6.725	1.901
0.1139	3.845	12.12	1.74
0.03195	1.562	2.085	0.5898
0.009223	0.4509	0.6018	0.1702

## Sheet:  emg cunaniol
EMG control	EMG Cunaniol	Excitability	Musscle Spasms
18.7195	44.5655	94.965	10.256
10.6301	52.197	59.2641	9.3956
12.0274	26.456	48.2478	13.53
13.148	36.23	48.562	8.4765
20.1245	32.98	29.1768	12.3148
18.9235	32.965	58.9635	9.562
15.731	22.5423	45.62	8.365
16.7196	34.5612	58.693	12.365
18.5123	38.1563	48.7584	6.253
18.23	30.325	52.364	8.653
19.35	25.152	54.365	9.365
16.35	23.65	46.351	8.364
P value	< 0,0001
P value summary	***
Do the variances differ signif. (P < 0.05)	Yes
ANOVA Table	SS	df	MS
Treatment (between columns)	13880	3	4628
Residual (within columns)	3591	44	81.62
Total	17480	47
Tukey's Multiple Comparison Test	Mean Diff,	q	Significant? P < 0,05?	Summary	95% CI of diff
EMG control vs EMG Cunaniol	-16.78	6.433	Yes	***	-26,63 to -6,917
EMG control vs Excitability	-37.24	14.28	Yes	***	-47,10 to -27,38
EMG control vs Musscle Spasms	6.797	2.606	No	ns	-3,062 to 16,66
EMG Cunaniol vs Excitability	-20.46	7.846	Yes	***	-30,32 to -10,60
EMG Cunaniol vs Musscle Spasms	23.57	9.039	Yes	***	13,71 to 33,43
Excitability vs Musscle Spasms	44.04	16.88	Yes	***	34,18 to 53,89
Number of values	12	12	12	12
Minimum	10.63	22.54	29.18	6.253
25% Percentile	13.79	25.48	46.83	8.393
Median	17.47	32.97	50.56	9.38
75% Percentile	18.87	37.67	58.9	11.8
Maximum	20.12	52.2	94.97	13.53
Mean	16.54	33.32	53.78	9.742
Std. Deviation	3.096	8.785	15.34	2.071
Std. Error	0.8938	2.536	4.429	0.5977
Lower 95% CI	14.57	27.73	44.03	8.426
Upper 95% CI	18.51	38.9	63.53	11.06

## Sheet: Cardiac freq
Heart rate (BPM) Control	Heart rate (BPM) cunaniol
96	19
98	22
90	44
94	25
88	34
102	16
106	18
98	12
94	18
Table Analyzed	Data 1
Column A	Heart rate (BPM) Control
vs	vs
Column B	Heart rate (BPM) cunaniol
Mann Whitney test
P value	0.0004
Exact or approximate P value?	Gaussian Approximation
P value summary	***
Are medians signif. different? (P < 0.05)	Yes
One- or two-tailed P value?	Two-tailed
Sum of ranks in column A,B	126 , 45
Mann-Whitney U	0
	Heart rate (BPM) Control	Heart rate (BPM) cunaniol
Number of values	9	9
Minimum	88	12
25% Percentile	92	17
Median	96	19
75% Percentile	100	29.5
Maximum	106	44
Mean	96.22	23.11
Std. Deviation	5.608	10.02
Std. Error	1.869	3.339
Lower 95% CI	91.91	15.41
Upper 95% CI	100.5	30.81

## Sheet: Behavioral latency
Imobilidade	Excitbilidade	Perda de reflexo de postura	Espasmos musculares
6	10	67	84
7	13	69	79
5	10	56	102
5	17	47	86
4	19	48	54
17	60	86	90
4	12	65	69
7	23	65	70
3	70	75	87
Number of groups	4
F	46.74
R squared	0.8142
Bartlett's test for equal variances
Bartlett's statistic (corrected)	16.38
P value	0.0009
P value summary	***
Do the variances differ signif. (P < 0.05)	Yes
ANOVA Table	SS	df	MS
Treatment (between columns)	31020	3	10340
Residual (within columns)	7081	32	221.3
Total	38110	35
Tukey's Multiple Comparison Test	Mean Diff,	q	Significant? P < 0,05?	Summary	95% CI of diff
Imobilidade vs Excitbilidade	-19.56	3.944	Yes	*	-38,57 to -0,5441
Imobilidade vs Perda de reflexo de postura	-57.78	11.65	Yes	***	-76,79 to -38,77
Imobilidade vs Espasmos musculares	-73.67	14.86	Yes	***	-92,68 to -54,66
Excitbilidade vs Perda de reflexo de postura	-38.22	7.709	Yes	***	-57,23 to -19,21
Excitbilidade vs Espasmos musculares	-54.11	10.91	Yes	***	-73,12 to -35,10
Perda de reflexo de postura vs Espasmos musculares	-15.89	3.204	No	ns	-34,90 to 3,123
	Imobilidade	Excitbilidade	Perda de reflexo de postura	Espasmos musculares
Number of values	9	9	9	9
Minimum	3	10	47	54
25% Percentile	4	11	52	69.5
Median	5	17	65	84
75% Percentile	7	41.5	72	88.5
Maximum	17	70	86	102
Mean	6.444	26	64.22	80.11
Std. Deviation	4.187	22.66	12.5	14.07
Std. Error	1.396	7.554	4.166	4.689
Lower 95% CI	3.226	8.582	54.62	69.3
Upper 95% CI	9.663	43.42	73.83	90.92

## Sheet: QRS
QRS Cont	QRS cunaniol
0.0295	0.0491
0.0283	0.0556
0.0325	0.0556
0.0303	0.0568
0.0276	0.0589
0.0299	0.072
0.0317	0.0589
0.0289	0.0722
0.0324	0.0481
Table Analyzed	Data 1
Column A	QRS Cont
vs	vs
Column B	QRS cunaniol
Mann Whitney test
P value	< 0,0001
Exact or approximate P value?	Exact
P value summary	***
Are medians signif. different? (P < 0.05)	Yes
One- or two-tailed P value?	Two-tailed
Sum of ranks in column A,B	45 , 126
Mann-Whitney U	0
	Number of values	QRS Cont	QRS cunaniol
	Minimum	9	9
	25% Percentile	0.0276	0.0481
	Median	0.0286	0.05235
	75% Percentile	0.0299	0.0568
	Maximum	0.03205	0.06545
		0.0325	0.0722
	Mean
	Std. Deviation	0.03012	0.05858
	Std. Error	0.001767	0.008562
		0.000589	0.002854
	Lower 95% CI
	Upper 95% CI	0.02876	0.052
		0.03148	0.06516

## Sheet: Q-T
Q-T Interval C	Q-T Interval cunaniol
0.2543	0.376
0.2401	0.369
0.2448	0.4631
0.2213	0.3801
0.306	0.4097
0.2778	0.3599
0.2756	0.46
0.362	0.456
0.2259	0.5697
Table Analyzed	Data 1
Column A	Q-T Interval C
vs	vs
Column B	Q-T Interval cunaniol
Mann Whitney test
P value	< 0,0001
Exact or approximate P value?	Exact
P value summary	***
Are medians signif. different? (P < 0.05)	Yes
One- or two-tailed P value?	Two-tailed
Sum of ranks in column A,B	46 , 125
Mann-Whitney U	1
Number of values	9	9
Minimum	0.2213	0.3599
25% Percentile	0.233	0.3725
Median	0.2543	0.4097
75% Percentile	0.2919	0.4616
Maximum	0.362	0.5697
Mean	0.2675	0.4271
Std. Deviation	0.04457	0.0676
Std. Error	0.01486	0.02253
Lower 95% CI	0.2333	0.3751
Upper 95% CI	0.3018	0.479

## Sheet: R-R
R-R control	R-R Cunaniol
0.6214	6.124
0.6215	7.479
0.6167	7.73
0.6192	4.9196
0.5978	4.251
0.6309	5.8232
0.5624	5.4217
0.6035	3.8654
0.6025	3.7665
Table Analyzed	Data 1
Column A	R-R control
vs	vs
Column B	R-R Cunaniol
Mann Whitney test
P value	< 0,0001
Exact or approximate P value?	Exact
P value summary	***
Are medians signif. different? (P < 0.05)	Yes
One- or two-tailed P value?	Two-tailed
Sum of ranks in column A,B	45 , 126
Mann-Whitney U	0
Number of values	9	9
Minimum	0.5624	3.767
25% Percentile	0.6002	4.058
Median	0.6167	5.422
75% Percentile	0.6215	6.802
Maximum	0.6309	7.73
Mean	0.6084	5.487
Std. Deviation	0.02037	1.456
Std. Error	0.00679	0.4854
Lower 95% CI	0.5928	4.367
Upper 95% CI	0.6241	6.606
